# Supplementary material for: Cardiac Toxicity Associated with Immune Checkpoint Inhibitors: A Systematic Review
Source: Int J Mol Sci. 2022 Sep 19;23(18):10948. doi: 10.3390/ijms231810948 (PMC9502843; doi:10.3390/ijms231810948)
Supplement: Supplementary file 1 [file ijms-23-10948-s001.zip]

Archive with 1 entries (1 files):
- ijms-1892675-supplementary.pdf
